# Supplementary material for: Discovery, Biosynthesis and Biological Activity of a Succinylated Myxochelin from the Myxobacterial Strain MSr12020
Source: Microorganisms. 2022 Sep 30;10(10):1959. doi: 10.3390/microorganisms10101959 (PMC9611931; doi:10.3390/microorganisms10101959)
Supplement: Supplementary file 1 [file microorganisms-10-01959-s001.zip]

Archive with 1 entries (1 files):
- microorganisms-1934079-supplementary.pdf
